# Supplementary material for: Characterization of metabolic reprogramming by metabolomics in the oncocytic thyroid cancer cell line XTC.UC1
Source: Sci Rep. 2023 Jan 4;13:149. doi: 10.1038/s41598-023-27461-2 (PMC9813134; doi:10.1038/s41598-023-27461-2)
Supplement: Supplementary file 2 — Supplementary Information 2. [file 41598_2023_27461_MOESM2_ESM.xlsx]

## Sheet: absolute value for metabolic su
Absolute values for metabolic substances
ID	HMT DB				Concentration (μmol/g)															Comparative Analysis
	Compound name	Pathway Label	PubChem CID	HMDB ID	normal (Nthy-ori 3-1) (ug)			cancer-1 (TPC1) (ug)			cancer-2 (XTC.UC1) (ug)			normal		cancer-1		cancer-2		cancer-1 vs normal			cancer-2 vs normal			cancer-2 vs cancer-1
					N-1	N-2	N-3	T-1	T-2	T-3	X-1	X-2	X-3	Mean	S.D.	Mean	S.D.	Mean	S.D.	Ratio ¶	p-value ||		Ratio ¶	p-value ||		Ratio ¶	p-value ||
A_0001	NAD+	NAD+	5893	HMDB0000902	10.2931	9.52843	9.48081	11.0431	10.884	12.3983	17.0888	18.1459	18.4863	9.76746	0.455863	11.4418	0.832172	17.907	0.728735	1.17142	0.052811		1.83333	0.00025342	***	1.56505	0.0005846	***
A_0002	cAMP	cAMP	6076	HMDB0000058	0.016869	0.0132523	0.0140874	0.0160305	0.0199694	0.017255	0.0302586	0.0186852	0.0328881	0.0147363	0.00189361	0.0177516	0.00201582	0.0272773	0.00755623	1.20462	0.13227		1.85103	0.094875		1.53661	0.15334
A_0003	cGMP	cGMP	24316	HMDB0001314	N.D.	N.D.	N.D.	N.D.	N.D.	N.D.	N.D.	N.D.	N.D.	N.A.	N.A.	N.A.	N.A.	N.A.	N.A.	N.A.	N.A.		N.A.	N.A.		N.A.	N.A.
A_0004	NADH	NADH	439153	HMDB0001487	0.466658	0.346303	0.360212	1.12895	1.29688	1.38385	1.73303	1.80802	1.41365	0.391057	0.0658403	1.26989	0.129571	1.65157	0.209426	3.24733	0.0019469	**	4.22334	0.0053179	**	1.30056	0.066721
A_0005	Xanthine	Xanthine	1188	HMDB0000292	0.0550757	0.0559334	0.0522261	0.0581664	0.0482184	0.0898887	0.0881736	0.0838833	0.0908845	0.0544117	0.00194078	0.0654245	0.0217626	0.0876471	0.00353013	1.2024	0.47346		1.61081	0.00061483	***	1.33967	0.21665
A_0006	ADP-ribose	ADP-Rib	445794	HMDB0001178	0.00573758	0.00856881	0.00700298	0.0136791	0.0105731	0.0148925	0.025071	0.0199099	0.025362	0.00710312	0.00141827	0.0130482	0.0022277	0.0234476	0.00306719	1.83697	0.023913	*	3.30103	0.0044952	**	1.797	0.01119	*
A_0007	Mevalonic acid	Mevalonic acid	134965	HMDB0000227	N.D.	N.D.	N.D.	N.D.	N.D.	N.D.	N.D.	N.D.	N.D.	N.A.	N.A.	N.A.	N.A.	N.A.	N.A.	N.A.	N.A.		N.A.	N.A.		N.A.	N.A.
A_0008	UDP-glucose	UDP-Glc	8629	HMDB0000286	4.39338	4.03856	3.75116	9.63377	8.94337	9.41087	7.16347	7.38276	7.36449	4.06103	0.3217	9.32934	0.35235	7.30357	0.121676	2.29728	4.6831e-05	***	1.79845	0.001172	**	0.782861	0.0053817	**
A_0009	Uric acid	Uric acid	1175	HMDB0000289	0.0089774	0.0147827	0.0192149	0.0325034	0.0332498	0.0337197	0.00258101	N.D.	0.0202786	0.014325	0.0051341	0.0331576	0.000613358	0.0114298	0.0125141	2.31467	0.022589	*	0.797891	0.8007		0.344711	0.24575
A_0010	NADP+	NADP+	5886	HMDB0000217	0.447086	0.426857	0.428887	0.400709	0.352015	0.452854	0.532152	0.655642	0.935727	0.434277	0.0111397	0.401859	0.0504293	0.70784	0.206789	0.925353	0.38181		1.62993	0.14864		1.76141	0.11724
A_0011	IMP	IMP	8582	HMDB0000175	0.124683	0.110369	0.087431	0.0936657	0.0986861	0.098033	0.204917	0.125723	0.108056	0.107494	0.0187916	0.0967949	0.00272957	0.146232	0.0515846	0.900464	0.42843		1.36037	0.32353		1.51074	0.23856
A_0012	Sedoheptulose 7-phosphate	S7P	165007	HMDB0001068	N.D.	N.D.	N.D.	N.D.	N.D.	N.D.	N.D.	N.D.	N.D.	N.A.	N.A.	N.A.	N.A.	N.A.	N.A.	N.A.	N.A.		N.A.	N.A.		N.A.	N.A.
A_0013	Glucose 6-phosphate	G6P	5958	HMDB0001401	1.62458	1.60868	1.2673	1.69512	1.47922	1.84635	3.74469	3.66181	4.03245	1.50018	0.201843	1.67356	0.184514	3.81298	0.194528	1.11557	0.33427		2.54168	0.00014051	***	2.27836	0.00016164	***
A_0014	Fructose 6-phosphate	F6P	603	HMDB0000124	0.293965	0.222629	0.180222	0.387153	0.355924	0.359227	0.88304	0.596209	0.511053	0.232272	0.0574815	0.367434	0.0171563	0.663434	0.194892	1.58191	0.0457	*	2.85628	0.05211		1.80559	0.11811
A_0015	Fructose 1-phosphate	D-F1P	439394	HMDB0001076	0.143498	0.194222	0.284013	3.24498	3.64239	4.16037	2.68784	2.25211	2.33401	0.207245	0.0711569	3.68258	0.459017	2.42466	0.231574	17.7692	0.0049158	**	11.6995	0.0018289	**	0.658412	0.024767	*
A_0016	Galactose 1-phosphate	Gal1P	123912	HMDB0000645	0.0593895	0.0459152	0.081341	0.0776632	0.0772506	0.0758722	0.115799	0.121868	0.144973	0.0622152	0.0178812	0.0769287	0.000937917	0.127546	0.0153936	1.23649	0.29001		2.05008	0.0091578	**	1.65798	0.029085	*
A_0017	Glucose 1-phosphate	G1P	65533	HMDB0001586	N.D.	0.0850924	0.00153538	0.00152237	0.00681167	N.D.	N.D.	0.0234218	0.165147	0.0433139	0.0590837	0.00416702	0.0037401	0.0942846	0.100215	0.0962052	0.52033		2.17677	0.61123		22.6264	0.42399
A_0018	Acetoacetyl CoA	AAcCoA	92153	HMDB0001484	N.D.	N.D.	N.D.	N.D.	N.D.	N.D.	N.D.	N.D.	N.D.	N.A.	N.A.	N.A.	N.A.	N.A.	N.A.	N.A.	N.A.		N.A.	N.A.		N.A.	N.A.
A_0019	Acetyl CoA	AcCoA	444493	HMDB0001206	0.0463354	0.0248631	0.0454485	0.131606	0.0220198	0.0735961	0.116457	0.0644974	0.0566965	0.0388823	0.0121491	0.0757405	0.0548244	0.079217	0.0324859	1.94794	0.36439		2.03735	0.15342		1.0459	0.93025
A_0020	Folic acid	Folic acid	6037	HMDB0000121	0.00655657	0.00646971	0.00726297	0.0151993	0.0104943	0.0170751	0.0384889	0.0689954	0.101834	0.00676308	0.000435087	0.0142562	0.00339025	0.0697726	0.0316795	2.10795	0.059758		10.3167	0.074887		4.89418	0.091915
A_0021	Ribose 5-phosphate	R5P	439167	HMDB0001548	0.46764	0.340193	0.537569	0.52231	0.384451	0.46127	0.940544	0.565914	0.568451	0.448467	0.100075	0.456011	0.0690799	0.691636	0.215565	1.01682	0.92022		1.54222	0.18018		1.51671	0.19138
A_0022	CoA	CoA	87642	HMDB0001423	0.203722	0.146524	0.0676403	0.195588	0.364205	0.295296	0.195425	0.5638	0.623456	0.139296	0.0683285	0.28503	0.0847757	0.460893	0.231829	2.04622	0.084263		3.30874	0.12888		1.617	0.31962
A_0023	Ribose 1-phosphate	R1P	439236	HMDB0001489	0.0484354	0.0452214	0.0355427	0.0503814	0.0442423	0.040422	0.0389765	0.064908	N.D.	0.0430665	0.00671108	0.0450152	0.00502446	0.0519422	0.0183363	1.04525	0.70937		1.20609	0.6162		1.15388	0.68749
A_0024	Ribulose 5-phosphate	Ru5P	439184	HMDB0000618	0.387632	0.298148	0.335221	0.353987	0.27667	0.352613	0.614163	0.409775	0.489974	0.340334	0.0449608	0.327757	0.0442474	0.504637	0.10298	0.963044	0.74724		1.48277	0.093319		1.53967	0.080134
A_0025	Xylulose 5-phosphate	X5P	439190	HMDB0000868	0.674176	0.639653	0.827139	0.533165	0.649106	0.805652	1.28266	0.733431	0.787434	0.713656	0.0997836	0.662641	0.136747	0.934507	0.302713	0.928516	0.63167		1.30946	0.33397		1.41028	0.25794
A_0026	Erythrose 4-phosphate	E4P	122357	HMDB0001321	0.024943	0.0156088	0.0489208	0.018779	N.D.	N.D.	0.00394575	0.0457318	0.00429095	0.0298242	0.017184	0.018779	N.A.	0.0179895	0.0240261	0.629657	N.A.		0.603184	0.52964		0.957957	N.A.
A_0027	HMG CoA	HMG-CoA	445127	HMDB0001375	0.0457412	0.0421396	0.0523139	0.0245407	0.0254665	0.0370831	0.173876	0.16852	0.153971	0.0467316	0.00515898	0.0290301	0.00698946	0.165456	0.0103004	0.62121	0.027796	*	3.54056	0.00042852	***	5.69945	0.00011338	***
A_0028	Glyceraldehyde 3-phosphate	Glyceraldehyde 3-phosphate	729	HMDB0001112	0.844438	0.871977	1.03339	2.87497	2.72054	3.03578	4.26958	3.55755	2.93458	0.9166	0.102072	2.87709	0.157631	3.58723	0.667997	3.13887	0.00016045	***	3.91363	0.018335	*	1.24683	0.20223
A_0029	NADPH	NADPH	5884	HMDB0000221	0.31571	0.247798	0.28105	0.646981	0.696107	0.723551	0.615355	0.710498	0.481267	0.28152	0.0339584	0.68888	0.0387932	0.602373	0.115165	2.447	0.00018381	***	2.13972	0.031941	*	0.874424	0.32279
A_0030	Malonyl CoA	Malonyl-CoA	644066	HMDB0001175	0.134055	0.122437	0.136218	0.171068	0.127334	0.194783	0.214891	0.300961	0.306328	0.130904	0.00741127	0.164395	0.0342156	0.27406	0.051312	1.25585	0.22867		2.0936	0.037865	*	1.66708	0.044384	*
A_0031	Phosphocreatine	Phosphocreatine	9548602	HMDB0001511	8.00245	6.93582	7.68318	0.445563	0.313936	0.357769	17.9126	19.919	22.3457	7.54048	0.547449	0.372423	0.0670257	20.0591	2.21986	0.0493897	0.0016984	**	2.66019	0.0074612	**	53.8611	0.0041834	**
A_0032	XMP	XMP	73323	HMDB0001554	0.00826504	0.00614085	0.00607242	0.0114146	0.0167068	0.0218739	0.014404	0.0109487	0.0114483	0.0068261	0.00124662	0.0166651	0.00522978	0.012267	0.00186749	2.44138	0.075463		1.79708	0.018245	*	0.73609	0.28018
A_0033	Dihydroxyacetone phosphate	DHAP	668	HMDB0001473	1.77043	1.35866	2.17265	5.23663	5.10752	2.4105	9.32315	5.29374	6.3708	1.76725	0.407002	4.25155	1.5957	6.9959	2.08617	2.40575	0.10647		3.95864	0.044681	*	1.64549	0.14948
A_0034	Adenylosuccinic acid	Succinyl AMP	447145	HMDB0000536	0.00513691	0.00379823	0.00347086	0.00757716	0.00745869	0.00787854	0.0226532	0.012349	0.0108925	0.00413533	0.000882702	0.00763813	0.000216461	0.0152982	0.00641107	1.84704	0.016108	*	3.69939	0.091938		2.00287	0.17423
A_0035	Fructose 1,6-diphosphate	F1,6P	172313	HMDB0001058	2.17332	3.34391	2.54144	19.1881	17.6023	18.495	27.1735	25.088	25.3151	2.68622	0.598573	18.4285	0.794995	25.8589	1.14416	6.86037	2.0007e-05	***	9.62649	6.9827e-05	***	1.4032	0.0012915	**
A_0036	6-Phosphogluconic acid	6-PG	91493	HMDB0001316	1.14111	1.41756	1.34384	2.22465	2.27983	2.92109	0.894637	0.919369	0.928085	1.30083	0.143154	2.47519	0.387145	0.914031	0.0173514	1.90277	0.023484	*	0.70265	0.040997	*	0.369277	0.019718	*
A_0037	N-Carbamoylaspartic acid	Carbamoyl-Asp	93072	HMDB0000828	0.362121	0.259068	0.247561	0.496895	0.437061	0.501097	0.377124	0.314873	0.257971	0.289583	0.0630826	0.478351	0.0358198	0.316656	0.0595966	1.65186	0.018143	*	1.09349	0.61774		0.661974	0.02325	*
A_0038	PRPP	PRPP	7339	HMDB0000280	4.20063	3.58627	3.27664	3.02351	3.7817	5.27529	1.12193	2.7352	3.29676	3.68785	0.470298	4.02683	1.14573	2.38463	1.129	1.09192	0.67166		0.646617	0.17325		0.592184	0.15175
A_0039	2-Phosphoglyceric acid	2-PG	439278	HMDB0003391	0.21219	0.235899	0.24771	0.18392	0.177239	0.213736	0.1128	0.151041	0.177384	0.231933	0.0180887	0.191632	0.0194319	0.147075	0.0324739	0.826237	0.05853		0.634128	0.026663	*	0.767489	0.12658
A_0040	2,3-Diphosphoglyceric acid	Diphosphoglycerate	186004	HMDB0001294	0.267604	0.244627	0.356391	0.256541	0.305741	0.425827	0.548227	0.609	0.770487	0.28954	0.0590228	0.32937	0.0870811	0.642572	0.11487	1.13756	0.55236		2.21928	0.018033	*	1.95091	0.022382	*
A_0041	3-Phosphoglyceric acid	3-PG	439183	HMDB0000807	1.89247	2.07286	2.07307	1.69607	1.49329	1.82439	0.971319	1.26385	1.56153	2.0128	0.104211	1.67125	0.16694	1.26557	0.29511	0.830314	0.049781	*	0.62876	0.036444	*	0.757256	0.12529
A_0042	Phosphoenolpyruvic acid	PEP	1005	HMDB0000263	0.624917	0.701358	0.698013	0.473176	0.363845	0.379527	0.204452	0.318399	0.464043	0.674763	0.0431998	0.405516	0.0591175	0.328965	0.130118	0.600976	0.0041848	**	0.487527	0.033644	*	0.811225	0.42656
A_0043	GMP	GMP	6804	HMDB0001397	0.167535	0.130469	0.147796	0.107677	0.123658	0.142098	0.344258	0.244201	0.165336	0.1486	0.0185463	0.124477	0.017225	0.251265	0.0896699	0.837668	0.17453		1.69088	0.18152		2.01856	0.12935
A_0044	AMP	AMP	6083	HMDB0000045	0.446068	0.350298	0.431522	0.411731	0.39843	0.441516	1.54075	0.924604	0.809815	0.409296	0.0516087	0.417226	0.0220624	1.09172	0.39308	1.01937	0.82404		2.66732	0.092648		2.61662	0.096553
A_0045	2-Oxoisovaleric acid	2-KIV	49	HMDB0000019	0.339705	0.32612	0.347262	0.240214	0.182277	0.200711	0.390897	0.452795	0.490221	0.337696	0.0107134	0.207734	0.0296002	0.444638	0.0501619	0.615151	0.0098615	**	1.31668	0.06039		2.14042	0.0045344	**
A_0046	GDP	GDP	8977	HMDB0001201	0.625879	0.472159	0.490149	0.655388	0.661346	0.705909	1.29224	1.02359	0.737982	0.529395	0.0840396	0.674214	0.0276098	1.01794	0.277173	1.27356	0.084314		1.92283	0.081951		1.50981	0.16355
A_0047	Lactic acid	Lactic acid	612	HMDB0000190,HMDB0001311	185.743	180.342	191.811	155.475	131.947	178.85	200.483	215.18	223.921	185.965	5.73746	155.424	23.4513	213.195	11.8443	0.835768	0.14612		1.14642	0.039514	*	1.3717	0.032612	*
A_0048	ADP	ADP	6022	HMDB0001341	2.60933	2.24805	2.40021	4.21171	4.22995	4.60217	5.6109	4.41788	3.27735	2.4192	0.181387	4.34794	0.220355	4.43538	1.16687	1.79727	0.00037258	***	1.83341	0.092515		1.02011	0.9095
A_0049	GTP	GTP	6830	HMDB0001273	13.7994	12.8653	13.2624	13.3327	13.6667	15.1882	17.0544	20.3757	19.6076	13.3091	0.468816	14.0625	0.989066	19.0126	1.73878	1.05661	0.32275		1.42854	0.0233	*	1.352	0.020846	*
A_0050	Glyoxylic acid	Glyoxylic acid	760	HMDB0000119	N.D.	N.D.	N.D.	N.D.	N.D.	N.D.	N.D.	N.D.	N.D.	N.A.	N.A.	N.A.	N.A.	N.A.	N.A.	N.A.	N.A.		N.A.	N.A.		N.A.	N.A.
A_0051	ATP	ATP	5957	HMDB0000538	37.6788	35.2111	37.0761	56.0081	56.5272	59.9756	66.0022	76.0221	77.7378	36.6553	1.28653	57.5036	2.15647	73.254	6.33857	1.56877	0.0004603	***	1.99846	0.0078515	**	1.2739	0.038628	*
A_0052	Glycerol 3-phosphate	Glycerol 3-phosphate	439162	HMDB0000126	0.34804	0.387924	0.354838	1.02479	0.967213	1.05993	3.44873	3.7072	2.78098	0.363601	0.0213369	1.01731	0.046809	3.3123	0.477942	2.79788	0.00032166	***	9.10973	0.0085424	**	3.25595	0.013496	*
A_0053	Glycolic acid	Glycolic acid	757	HMDB0000115	0.35174	0.441353	0.190882	0.694377	0.555007	0.545801	0.44114	0.645918	0.990666	0.327992	0.126913	0.598395	0.08325	0.692575	0.277718	1.82442	0.044716	*	2.11156	0.13694		1.15739	0.62265
A_0054	Pyruvic acid	Pyruvic acid	1060	HMDB0000243	17.678	13.942	15.0715	6.07333	4.05855	5.99297	5.61372	6.40107	7.22392	15.5638	1.91606	5.37495	1.14075	6.4129	0.805166	0.345349	0.0031	**	0.412039	0.0068235	**	1.19311	0.2745
A_0055	N-Acetylglutamic acid	N-AcGlu	70914	HMDB0001138	0.7169	0.640491	0.663677	0.182176	0.154688	0.232098	1.3692	1.55733	1.60335	0.67369	0.0391758	0.189654	0.039243	1.50996	0.124054	0.281516	0.00011155	***	2.24133	0.0040539	**	7.96165	0.0013691	**
A_0056	2-Hydroxyglutaric acid	2-Hydroxyglutaric acid	43	HMDB0000606,HMDB0000694	0.68157	0.620836	0.655944	2.02943	2.02943	2.40531	0.768838	0.908769	0.898687	0.652783	0.0304902	2.15472	0.217014	0.858765	0.0780417	3.30083	0.0060822	**	1.31554	0.031528	*	0.39855	0.0046837	**
A_0057	Carbamoylphosphate	Carbamoyl-P	278	HMDB0001096	N.D.	N.D.	N.D.	N.D.	N.D.	N.D.	N.D.	N.D.	N.D.	N.A.	N.A.	N.A.	N.A.	N.A.	N.A.	N.A.	N.A.		N.A.	N.A.		N.A.	N.A.
A_0058	Succinic acid	Succinic acid	1110	HMDB0000254	1.61046	2.5638	3.53364	4.05918	3.94272	4.37589	4.89537	5.37009	5.75709	2.5693	0.9616	4.12593	0.224169	5.34085	0.431602	1.60586	0.10025		2.07872	0.02344	*	1.29446	0.02267	*
A_0059	Malic acid	Malic acid	525	HMDB0000156,HMDB0000744	15.3759	13.3156	13.7044	25.6218	25.0564	28.9187	29.253	30.3375	29.4782	14.132	1.0947	26.5323	2.08596	29.6895	0.572298	1.87747	0.0027012	**	2.10088	0.00020308	***	1.119	0.11108
A_0060	2-Oxoglutaric acid	2-OG	51	HMDB0000208	27.7088	23.7246	22.1165	18.4006	17.1023	21.7736	6.13038	6.97787	7.15112	24.5166	2.87907	19.0921	2.41121	6.75312	0.546223	0.778742	0.068548		0.27545	0.0070187	**	0.353712	0.0096615	**
A_0061	Fumaric acid	Fumaric acid	444972	HMDB0000134	3.57148	2.88394	3.22016	5.81686	5.38906	6.37966	6.395	6.67245	6.86886	3.22519	0.343798	5.86186	0.496832	6.64544	0.238082	1.81752	0.0025876	**	2.06048	0.00029402	***	1.13367	0.094363
A_0062	Citric acid	Citric acid	311	HMDB0000094	15.5249	14.6582	16.7787	15.6886	16.4288	20.6093	5.47142	7.55052	8.96625	15.6539	1.06613	17.5756	2.6532	7.32939	1.75788	1.12276	0.33909		0.468215	0.0043478	**	0.417022	0.0076298	**
A_0063	cis-Aconitic acid	cis-Aconitic acid	643757	HMDB0000072	0.343454	0.334896	0.401604	0.350452	0.375481	0.505968	0.0813849	0.136768	0.178118	0.359985	0.0362966	0.410634	0.0835052	0.13209	0.0485357	1.1407	0.41269		0.366933	0.0037318	**	0.321674	0.013081	*
A_0064	Isocitric acid	Isocitric acid	1198	HMDB0000193	0.77229	0.733571	0.816447	0.783474	0.929234	1.15712	0.130517	0.23864	0.363691	0.774103	0.0414678	0.95661	0.188323	0.244283	0.11669	1.23577	0.23182		0.315569	0.0092482	**	0.255363	0.0085481	**
C_0001	Urea	Urea	1176	HMDB0000294	4.27003	3.84324	4.54833	5.90472	6.45001	7.12417	7.93076	9.95936	9.73576	4.22053	0.355142	6.49296	0.610858	9.20862	1.1123	1.53842	0.009488	**	2.18186	0.010438	*	1.41825	0.03217	*
C_0002	Gly	Gly	750	HMDB0000123	33.7249	31.9198	33.4613	23.8671	23.8064	26.2236	178.992	194.962	201.621	33.0353	0.975055	24.6324	1.3784	191.858	11.6291	0.745637	0.0015728	**	5.80767	0.0016727	**	7.78887	0.0014131	**
C_0003	Putrescine	Putrescine	1045	HMDB0001414	0.246865	0.246927	0.236769	0.423358	0.451092	0.489746	1.81171	1.86568	1.96823	0.243521	0.00584706	0.454732	0.0333432	1.88187	0.0795038	1.86732	0.0068422	**	7.72778	0.00074006	***	4.13843	0.00020499	***
C_0004	β-Ala	b-Ala	239	HMDB0000056	3.1244	3.27796	3.49476	7.79094	8.06376	8.88578	7.26158	8.20818	8.13891	3.29904	0.186076	8.24683	0.569915	7.86956	0.527662	2.49977	0.0021333	**	2.38541	0.0019237	**	0.954253	0.44778
C_0005	Ala	Ala	602	HMDB0000161,HMDB0001310	17.1153	16.2327	18.4551	7.60218	7.75726	9.72963	64.9547	69.6985	75.6303	17.2677	1.11901	8.36302	1.18606	70.0945	5.34882	0.484315	0.00070825	***	4.05928	0.0024396	**	8.38148	0.0016682	**
C_0006	Sarcosine	Sarcosine	1088	HMDB0000271	N.D.	N.D.	N.D.	N.D.	N.D.	N.D.	N.D.	N.D.	N.D.	N.A.	N.A.	N.A.	N.A.	N.A.	N.A.	N.A.	N.A.		N.A.	N.A.		N.A.	N.A.
C_0007	N,N-Dimethylglycine	DMG	673	HMDB0000092	N.D.	N.D.	N.D.	N.D.	N.D.	N.D.	N.D.	N.D.	N.D.	N.A.	N.A.	N.A.	N.A.	N.A.	N.A.	N.A.	N.A.		N.A.	N.A.		N.A.	N.A.
C_0008	γ-Aminobutyric acid	g-Aminobutyric acid	119	HMDB0000112	1.48874	1.32853	1.44076	1.85537	2.05658	2.22991	6.55165	7.15169	6.99804	1.41934	0.0822228	2.04729	0.187444	6.90046	0.311694	1.44242	0.016289	*	4.86172	0.00054651	***	3.37054	9.5765e-05	***
C_0009	Choline	Choline	305	HMDB0000097	1.85987	1.44698	1.45465	0.283842	0.0656257	0.234042	2.11428	2.55554	3.22083	1.58717	0.2362	0.194503	0.114355	2.63022	0.557044	0.122547	0.0031644	**	1.65718	0.066687		13.5227	0.014083	*
C_0010	Ser	Ser	617	HMDB0000187,HMDB0003406	10.3796	9.61549	9.94085	8.32043	8.36326	9.8314	54.3937	56.0714	59.7933	9.97866	0.383477	8.83836	0.860264	56.7528	2.76355	0.885726	0.13462		5.68741	0.00096133	***	6.42119	0.00043939	***
C_0011	Carnosine	Carnosine	439224	HMDB0000033	N.D.	N.D.	N.D.	N.D.	N.D.	N.D.	N.D.	N.D.	N.D.	N.A.	N.A.	N.A.	N.A.	N.A.	N.A.	N.A.	N.A.		N.A.	N.A.		N.A.	N.A.
C_0012	Creatinine	Creatinine	588	HMDB0000562	0.129397	0.141069	0.148032	0.175751	0.19389	0.183375	0.323521	0.340536	0.414128	0.139499	0.00941623	0.184339	0.00910789	0.359395	0.0481575	1.32143	0.0040713	**	2.57632	0.01308	*	1.94965	0.021217	*
C_0013	Pro	Pro	614	HMDB0000162,HMDB0003411	26.9722	26.2294	30.1889	25.4657	25.0831	25.4398	47.8093	51.9703	55.8897	27.7968	2.10458	25.3295	0.213828	51.8898	4.04082	0.911238	0.1782		1.86675	0.0027124	**	2.04859	0.0074966	**
C_0014	Val	Val	1182	HMDB0000883	2.60989	2.69532	2.51347	2.26557	1.62965	2.16386	27.5203	31.639	35.3311	2.60623	0.0909837	2.01969	0.341593	31.4968	3.90734	0.774949	0.088214		12.0852	0.0060203	**	15.5949	0.0055169	**
C_0015	Betaine	Betaine	247	HMDB0000043	N.D.	N.D.	N.D.	N.D.	N.D.	N.D.	0.791434	1.0603	1.20063	N.A.	N.A.	N.A.	N.A.	1.01745	0.207934	N.A.	N.A.		1<	N.A.		1<	N.A.
C_0016	Homoserine	Homoserine	12647	HMDB0000719	N.D.	N.D.	N.D.	N.D.	N.D.	N.D.	N.D.	N.D.	N.D.	N.A.	N.A.	N.A.	N.A.	N.A.	N.A.	N.A.	N.A.		N.A.	N.A.		N.A.	N.A.
C_0017	Thr	Thr	6288	HMDB0000167	5.89788	4.2707	6.06186	5.04273	4.49551	5.31425	110.131	114.573	122.516	5.41014	0.99019	4.95083	0.417034	115.74	6.27428	0.915101	0.51836		21.3931	0.00083995	***	23.3779	0.001021	**
C_0018	Betaine aldehyde	BTL	249	HMDB0001252	N.D.	N.D.	N.D.	N.D.	N.D.	N.D.	N.D.	N.D.	N.D.	N.A.	N.A.	N.A.	N.A.	N.A.	N.A.	N.A.	N.A.		N.A.	N.A.		N.A.	N.A.
C_0019	Cys	Cys	594	HMDB0000574,HMDB0003417	0.899685	0.0322479	0.0269097	1.42029	0.448627	0.506496	0.742555	1.53759	1.42748	0.319614	0.502363	0.791806	0.545056	1.23587	0.430759	2.47738	0.33217		3.86677	0.076		1.56083	0.33339
C_0020	Hydroxyproline	Hydroxyproline	5810	HMDB0000725	8.15682	7.59911	7.78817	6.25513	6.08376	6.43399	1.29431	1.53361	1.53997	7.84803	0.283633	6.25763	0.175132	1.45597	0.14003	0.79735	0.0024858	**	0.18552	6.3375e-05	***	0.232671	5.05e-06	***
C_0021	Creatine	Creatine	586	HMDB0000064	19.6227	18.6999	18.28	7.36543	7.765	8.15041	48.3871	47.4948	44.3092	18.8675	0.686841	7.76028	0.392511	46.7304	2.14372	0.411304	0.00010121	***	2.47676	0.00083304	***	6.02174	0.00071915	***
C_0022	Ile	Ile	791	HMDB0000172	5.92321	5.57003	5.93377	5.82649	5.03361	6.41145	29.1052	32.8065	36.4463	5.80901	0.207025	5.75718	0.69153	32.786	3.67061	0.991079	0.91086		5.64399	0.0059876	**	5.6948	0.0048415	**
C_0023	Leu	Leu	857	HMDB0000687	5.7872	5.83972	5.95386	5.9039	5.34875	6.1239	33.6103	38.9035	42.5097	5.86026	0.0852055	5.79218	0.39947	38.3412	4.4763	0.988383	0.79798		6.54257	0.0062565	**	6.61946	0.0059286	**
C_0024	Asn	Asn	236	HMDB0000168,HMDB0033780	18.2843	16.9092	17.7033	14.0403	13.6239	16.1232	2.28149	2.29753	2.85339	17.6323	0.690261	14.5958	1.33905	2.47747	0.325655	0.827788	0.039885	*	0.140508	8.0751e-05	***	0.169739	0.0026472	**
C_0025	Ornithine	Ornithine	389	HMDB0000214,HMDB0003374	0.452171	0.467158	0.45781	0.487662	0.452776	0.873226	1.08993	1.23019	1.47099	0.459046	0.00756994	0.604555	0.233329	1.2637	0.19273	1.31698	0.39302		2.75289	0.018464	*	2.09031	0.020844	*
C_0026	Asp	Asp	424	HMDB0000191,HMDB0006483	8.76425	8.34278	8.60088	29.3279	29.4763	30.3515	61.9644	64.6305	71.6317	8.56931	0.2125	29.7186	0.55313	66.0755	4.99301	3.46802	3.6958e-05	***	7.71072	0.0024658	**	2.22338	0.0057488	**
C_0027	Homocysteine	Homocysteine	778	HMDB0000742	N.D.	N.D.	N.D.	N.D.	N.D.	N.D.	0.080542	N.D.	0.0892453	N.A.	N.A.	N.A.	N.A.	0.0848937	0.00615416	N.A.	N.A.		1<	N.A.		1<	N.A.
C_0028	Adenine	Adenine	190	HMDB0000034	N.D.	N.D.	0.0222917	N.D.	N.D.	N.D.	0.0755702	N.D.	N.D.	0.0222917	N.A.	N.A.	N.A.	0.0755702	N.A.	<1	N.A.		3.39007	N.A.		1<	N.A.
C_0029	Hypoxanthine	Hypoxanthine	790	HMDB0000157	N.D.	N.D.	N.D.	N.D.	N.D.	N.D.	N.D.	N.D.	N.D.	N.A.	N.A.	N.A.	N.A.	N.A.	N.A.	N.A.	N.A.		N.A.	N.A.		N.A.	N.A.
C_0030	Spermidine	Spermidine	1102	HMDB0001257	0.0868246	0.100711	0.126173	0.12906	0.127917	0.179938	0.157169	0.259958	0.248448	0.104569	0.0199558	0.145638	0.0297101	0.221858	0.0563174	1.39274	0.12784		2.12164	0.055903		1.52335	0.12883
C_0031	Gln	Gln	738	HMDB0000641,HMDB0003423	22.6785	23.0363	23.8104	14.675	13.8253	15.0223	259.126	282.692	309.63	23.1751	0.578583	14.5075	0.615826	283.816	25.2705	0.625998	6.0637e-05	***	12.2466	0.0031058	**	19.5633	0.0029082	**
C_0032	Lys	Lys	866	HMDB0000182,HMDB0003405	1.58521	1.66051	1.61126	2.06769	1.75261	2.15713	12.8975	15.3913	17.941	1.619	0.0382403	1.99247	0.212491	15.4099	2.52182	1.23068	0.088686		9.51819	0.010949	*	7.73407	0.011141	*
C_0033	Glu	Glu	611	HMDB0000148,HMDB0003339	206.076	175.285	179.02	421.745	423.233	432.704	639.176	650.559	665.698	186.794	16.8032	425.894	5.94441	651.811	13.3054	2.28002	0.00055967	***	3.48947	4.9939e-06	***	1.53045	0.00019832	***
C_0034	Met	Met	876	HMDB0000696	1.93481	1.8141	1.65773	1.48379	1.42581	1.61859	9.36745	11.3257	11.0142	1.80222	0.138922	1.5094	0.0989086	10.5691	1.05226	0.837522	0.046584	*	5.8645	0.0042179	**	7.0022	0.0041915	**
C_0035	Guanine	Guanine	764	HMDB0000132	N.D.	N.D.	N.D.	N.D.	N.D.	N.D.	N.D.	N.D.	N.D.	N.A.	N.A.	N.A.	N.A.	N.A.	N.A.	N.A.	N.A.		N.A.	N.A.		N.A.	N.A.
C_0036	His	His	773	HMDB0000177	2.13499	2.07316	2.1602	1.69615	1.71078	1.75227	8.04941	9.43726	9.92641	2.12278	0.0447875	1.71973	0.0291136	9.1377	0.973696	0.810132	0.00047584	***	4.30459	0.0062737	**	5.31344	0.00566	**
C_0037	Carnitine	Carnitine	85	HMDB0000062	1.16634	1.12422	1.17034	1.24467	1.27784	1.51543	1.71493	1.79503	2.05755	1.15363	0.025547	1.34598	0.147684	1.85584	0.179217	1.16673	0.14909		1.60869	0.019335	*	1.3788	0.020353	*
C_0038	Phe	Phe	994	HMDB0000159	1.88633	1.8588	1.99007	1.5907	1.38168	1.71914	16.443	18.6101	20.5333	1.91174	0.0692265	1.56384	0.170327	18.5288	2.04636	0.81802	0.055732		9.69212	0.0049771	**	11.8483	0.0045853	**
C_0039	Arg	Arg	6322	HMDB0000517,HMDB0003416	10.6811	10.0793	9.67043	9.86674	7.75568	9.41451	4.60267	5.94797	6.80931	10.1436	0.508382	9.01231	1.11151	5.78665	1.11213	0.888472	0.21356		0.570473	0.010439	*	0.642083	0.023729	*
C_0040	Citrulline	Citrulline	9750	HMDB0000904	0.256901	0.265059	0.2893	0.123279	0.1274	0.137133	0.936726	0.996313	1.04494	0.27042	0.0168517	0.12927	0.0071138	0.992659	0.0541978	0.478036	0.0015456	**	3.6708	0.00082285	***	7.67893	0.0011112	**
C_0041	Tyr	Tyr	1153	HMDB0000158	2.36296	2.25753	2.3838	1.88522	1.64052	1.94254	16.3861	19.0443	20.2657	2.33476	0.0676965	1.82276	0.160403	18.5654	1.98363	0.780704	0.018964	*	7.95171	0.0049017	**	10.1853	0.0044349	**
C_0042	S-Adenosylhomocysteine	SAH	439155	HMDB0000939	N.D.	N.D.	N.D.	N.D.	N.D.	N.D.	N.D.	N.D.	0.0436933	N.A.	N.A.	N.A.	N.A.	0.0436933	N.A.	N.A.	N.A.		1<	N.A.		1<	N.A.
C_0043	Spermine	Spermine	1103	HMDB0001256	0.0352529	0.0492318	0.0454262	0.0232654	0.0215038	0.0365776	0.0296845	0.0858999	0.0346442	0.0433036	0.0072271	0.0271156	0.00824154	0.0500762	0.0311232	0.626174	0.063816		1.1564	0.74567		1.84677	0.32886
C_0044	Trp	Trp	1148	HMDB0000929	0.596157	0.490842	0.574114	0.441291	0.419568	0.480464	3.57085	4.06891	4.56188	0.553704	0.0555449	0.447107	0.030862	4.06721	0.495519	0.807484	0.059155		7.34546	0.0060561	**	9.09672	0.0060317	**
C_0045	Cystathionine	Cystathionine	834	HMDB0000099	0.491571	0.481646	0.458037	0.0991581	0.101844	0.11909	7.57981	8.3088	8.3945	0.477085	0.0172264	0.106698	0.0108161	8.09437	0.447674	0.223645	2.8043e-05	***	16.9663	0.0011326	**	75.8628	0.0010392	**
C_0046	Adenosine	Adenosine	60961	HMDB0000050	0.0530816	0.0829611	0.0792596	0.0882293	0.0789584	0.136683	0.119394	0.197624	0.196726	0.0717674	0.0162879	0.10129	0.0309995	0.171248	0.0449091	1.41137	0.2396		2.38615	0.048504	*	1.69067	0.099045
C_0047	Inosine	Inosine	6021	HMDB0000195	N.D.	N.D.	N.D.	N.D.	N.D.	N.D.	N.D.	N.D.	N.D.	N.A.	N.A.	N.A.	N.A.	N.A.	N.A.	N.A.	N.A.		N.A.	N.A.		N.A.	N.A.
C_0048	Guanosine	Guanosine	6802	HMDB0000133	N.D.	N.D.	N.D.	N.D.	N.D.	0.0519928	0.0586744	0.0553831	0.0949299	N.A.	N.A.	0.0519928	N.A.	0.0696625	0.021944	1<	N.A.		1<	N.A.		1.33985	N.A.
C_0049	Argininosuccinic acid	ArgSuccinate	16950	HMDB0000052	0.558976	0.547784	0.607309	0.471198	0.467418	0.520887	0.352128	0.310441	0.364088	0.571356	0.0316351	0.486501	0.0298392	0.342219	0.0281629	0.851485	0.02794	*	0.598959	0.00076975	***	0.703429	0.0037146	**
C_0050	Glutathione (GSSG)	GSSG	65359	HMDB0003337	2.983	13.8485	22.7859	5.20133	6.38161	8.53499	30.5874	11.4125	12.1222	13.2058	9.91707	6.70598	1.69034	18.0407	10.8715	0.507805	0.37399		1.36612	0.59997		2.69024	0.21045
C_0051	Glutathione (GSH)	GSH	124886	HMDB0000125	60.0579	30.7317	12.8191	117.278	116.751	123.232	220.942	269.996	282.306	34.5362	23.8481	119.087	3.59944	257.748	32.4635	3.44817	0.023412	*	7.46311	0.00098929	***	2.16437	0.016831	*
C_0052	S-Adenosylmethionine	SAM	34755	HMDB0001185	0.759359	0.616371	0.607934	0.781964	0.802726	0.853464	1.22065	1.29712	1.22234	0.661221	0.0850946	0.812718	0.0367824	1.2467	0.0436703	1.22912	0.074088		1.88545	0.0018325	**	1.53399	0.00022815	***
-	Adenylate Energy Charge	No Label			0.957021	0.961006	0.959115	0.958477	0.958901	0.957819	0.940588	0.961488	0.970077	0.959047	0.00199382	0.958399	0.000545592	0.957384	0.0151663	0.999324	0.63515		0.998266	0.86748		0.998941	0.91834
-	Total Adenylate	No Label			40.7342	37.8095	39.9078	60.6316	61.1556	65.0193	73.1539	81.3646	81.825	39.4838	1.50777	62.2688	2.39636	78.7811	4.87878	1.57707	0.00042641	***	1.99528	0.0027295	**	1.26518	0.01441	*
-	Guanylate Energy Charge	No Label			0.967075	0.972784	0.971737	0.969113	0.968562	0.969129	0.947013	0.965071	0.973949	0.970532	0.00303926	0.968935	0.00032291	0.962011	0.0137264	0.998355	0.45919		0.99122	0.39548		0.992854	0.47444
-	Total Guanylate	No Label			14.5929	13.4679	13.9004	14.0957	14.4517	16.0362	18.6909	21.6435	20.5109	13.9871	0.567453	14.8612	1.03302	20.2818	1.48958	1.0625	0.28635		1.45004	0.010321	*	1.36475	0.0090127	**
-	GSH/GSSG	No Label			20.1334	2.21913	0.56259	22.5477	18.2949	14.4384	7.22331	23.6579	23.2883	7.63837	10.8527	18.427	4.05622	18.0565	9.38363	2.41243	0.2209		2.36392	0.27822		0.979893	0.95427
-	Total Glutathione	No Label			66.0239	58.4287	58.3909	127.68	129.514	140.302	282.117	292.821	306.55	60.9478	4.39604	132.499	6.81963	293.829	12.2478	2.17397	0.00028895	***	4.821	0.00026342	***	2.2176	0.00021005	***
-	NADPH/NADP+	No Label			0.70615	0.580518	0.655302	1.61459	1.97749	1.59776	1.15635	1.08367	0.514324	0.647323	0.063195	1.72995	0.214545	0.918115	0.351576	2.67246	0.0084666	**	1.41832	0.31281		0.530718	0.03618	*
-	NADH/NAD+	No Label			0.0453369	0.0363441	0.0379938	0.102232	0.119154	0.111616	0.101413	0.0996378	0.0764701	0.0398916	0.00478734	0.111001	0.00847817	0.0925071	0.0139168	2.78256	0.00082406	***	2.31896	0.014697	*	0.833392	0.13555
-	Lactate/Pyruvate	No Label			10.507	12.9352	12.7268	25.5996	32.511	29.8433	35.7131	33.6163	30.9971	12.0563	1.3458	29.3179	3.48548	33.4422	2.36279	2.43175	0.0068623	**	2.77383	0.00063661	***	1.14067	0.17477
-	Glycerol 3-phosphate/DHAP	No Label			0.196585	0.285518	0.163321	0.195696	0.18937	0.439715	0.36991	0.7003	0.43652	0.215141	0.063177	0.274927	0.142745	0.502243	0.174725	1.27789	0.55837		2.33448	0.090939		1.82683	0.15876
-	Total Amino Acids	No Label			386.295	346.213	361.718	584.534	578.211	605.03	1581.12	1676.17	1772.03	364.742	20.211	589.258	14.0197	1676.44	95.4529	1.61555	0.00019878	***	4.59624	0.0011822	**	2.845	0.0021426	**
-	Total Essential Amino Acids	No Label			28.3557	26.2732	28.4563	26.3183	23.198	27.741	250.695	276.755	300.78	27.6951	1.23241	25.7524	2.32381	276.077	25.0492	0.929856	0.28967		9.96843	0.0033102	**	10.7204	0.003106	**
-	Total Non-essential Amino Acids	No Label			357.939	319.94	333.261	558.215	555.013	577.289	1330.43	1399.41	1471.25	337.047	19.2801	563.506	12.0433	1400.36	70.4151	1.67189	0.00021526	***	4.1548	0.00073687	***	2.48509	0.0018404	**
-	Total Glucogenic Amino Acids	No Label			378.922	338.713	354.153	576.562	571.11	596.749	1534.62	1621.87	1711.58	357.263	20.2842	581.474	13.5067	1622.69	88.4839	1.62758	0.00022303	***	4.542	0.0010129	**	2.79065	0.0019738	**
-	Total Ketogenic Amino Acids	No Label			24.039	21.9481	24.5087	22.758	20.0722	24.1489	222.144	243.397	264.774	23.4986	1.36314	22.3264	2.07231	243.438	21.3149	0.950115	0.46568		10.3597	0.0030166	**	10.9036	0.0028607	**
-	Total BCAA	No Label			14.3203	14.1051	14.4011	13.996	12.012	14.6992	90.2358	103.349	114.287	14.2755	0.153011	13.5691	1.39354	102.624	12.0421	0.950514	0.47294		7.18882	0.0061293	**	7.56309	0.0055302	**
-	Total Aromatic Amino Acids	No Label			4.84545	4.60717	4.94799	3.91721	3.44177	4.14214	36.3999	41.7233	45.3608	4.8002	0.17486	3.83371	0.357576	41.1614	4.5068	0.798655	0.02615	*	8.57492	0.0050288	**	10.7367	0.0046144	**
-	Fischer's Ratio	No Label			2.95541	3.06155	2.91049	3.57294	3.49007	3.5487	2.47901	2.47701	2.51951	2.97582	0.0775698	3.53724	0.0426078	2.49184	0.0239833	1.18866	0.0013769	**	0.837364	0.0049686	**	0.70446	2.8797e-05	***
-	Total Glu-related Amino Acids	No Label			268.543	236.703	244.849	473.448	471.608	484.333	958.763	1000.61	1047.95	250.032	16.5403	476.463	6.8773	1002.44	44.6233	1.90561	0.00043213	***	4.00925	0.00033101	***	2.10392	0.0019596	**
-	Total Pyr-related Amino Acids	No Label			68.6136	62.5618	68.5202	46.694	45.2906	52.0859	412.785	440.911	465.55	66.5652	3.46736	48.0235	3.58741	439.748	26.4015	0.72145	0.0030083	**	6.60628	0.001422	**	9.15695	0.0012722	**
-	Total Acetyl CoA-related Amino Acids	No Label			13.8918	13.5611	14.073	14.2394	12.5545	15.1729	79.1838	91.1702	101.459	13.842	0.259559	13.989	1.32705	90.6043	11.1484	1.01062	0.86693		6.54562	0.0069336	**	6.47685	0.0063883	**
-	Total Fumarate-related Amino Acids	No Label			4.2493	4.11632	4.37388	3.47592	3.0222	3.66168	32.8291	37.6544	40.7989	4.2465	0.128799	3.3866	0.328963	37.0941	4.01436	0.797503	0.032213	*	8.73523	0.0049061	**	10.9532	0.0044758	**
-	Total Succinyl CoA-related Amino Acids	No Label			10.4679	10.0795	10.105	9.57586	8.08907	10.1939	65.993	75.7712	82.7916	10.2175	0.217283	9.28627	1.08188	74.8519	8.43698	0.908864	0.27248		7.32589	0.0056065	**	8.06049	0.0048982	**
-	Total Oxaloacetate-related Amino Acids	No Label			27.0485	25.252	26.3041	43.3682	43.1001	46.4746	64.2459	66.928	74.4851	26.2016	0.902633	44.3143	1.87569	68.553	5.30948	1.69129	0.00079079	***	2.61637	0.0042693	**	1.54697	0.0091781	**
-	Malate/Asp	No Label			1.75439	1.59606	1.59337	0.873631	0.850053	0.952795	0.472093	0.469399	0.411524	1.64794	0.0921996	0.892159	0.0538188	0.451005	0.0342183	0.541379	0.00082132	***	0.273678	0.00063985	***	0.505521	0.0006822	***
-	Citrulline/Ornithine	No Label			0.56815	0.567387	0.631921	0.252796	0.281375	0.157041	0.85944	0.809883	0.710362	0.589153	0.0370408	0.230404	0.0651211	0.793228	0.0759213	0.391077	0.0029754	**	1.34639	0.026562	*	3.44277	0.0006944	***
-	Glu/2-Oxoglutarate	No Label			7.43719	7.38834	8.09438	22.9201	24.7472	19.8729	104.264	93.2318	93.0901	7.63997	0.39429	22.5134	2.46247	96.8619	6.41057	2.94679	0.007779	**	12.6783	0.0016582	**	4.30241	0.00079517	***
-	G6P/R5P	No Label			3.47399	4.72872	2.35746	3.24543	3.84761	4.00276	3.98141	6.47062	7.09376	3.52006	1.1863	3.6986	0.400053	5.84859	1.64677	1.05072	0.82411		1.66151	0.12489		1.5813	0.14559
-	SAM/SAH	No Label			N.A.	N.A.	N.A.	N.A.	N.A.	N.A.	N.A.	N.A.	27.9755	N.A.	N.A.	N.A.	N.A.	27.9755	N.A.	N.A.	N.A.		1<	N.A.		1<	N.A.
-	Putrescine/Spermidine	No Label			2.84326	2.45184	1.87655	3.28033	3.52645	2.72175	11.5272	7.17686	7.9221	2.39055	0.486265	3.17618	0.412337	8.87537	2.32655	1.32864	0.10156		3.71269	0.035606	*	2.79436	0.047479	*
